# Supplementary material for: Deep Learning-Based Classification of Uterine Cervical and Endometrial Cancer Subtypes from Whole-Slide Histopathology Images
Source: Diagnostics (Basel). 2022 Oct 28;12(11):2623. doi: 10.3390/diagnostics12112623 (PMC9689570; doi:10.3390/diagnostics12112623)
Supplement: Supplementary file 1 [file diagnostics-12-02623-s001.zip]

Archive with 2 entries (2 files):
- Supplementary Table S1.pdf
- Supplementary Figure S1.pdf
